# Supplementary material for: DataUp: A tool to help researchers describe and share tabular data
Source: F1000Res. 2014 Sep 12;3:6. Originally published 2014 Jan 9. [Version 2] doi: 10.12688/f1000research.3-6.v2 (PMC4304223; doi:10.12688/f1000research.3-6.v2)
Supplement: DataUp manuscript data — Data files for F1000Research manuscript submission “DataUp: A tool to help researchers describe and share tabular data”. Authors: C Strasser, J Kunze, S Abrams, P Cruse. Submitted December 2013. readme.txt has description of all files in this fileset. [file f1000research-3-5502-s0000.tgz]

Archive with 9 entries (9 files):
- addinVwebapp_params.csv
- addinVwebapp_results.csv
- Betatest_results.csv
- readme.txt
- Betatest_params.csv
- survey_params.csv
- survey_data.csv
- addinVwebapp_Survey.pdf
- Surveys.pdf
