# Supplementary material for: DataUp: A tool to help researchers describe and share tabular data
Source: F1000Res. 2014 Sep 12;3:6. Originally published 2014 Jan 9. [Version 2] doi: 10.12688/f1000research.3-6.v2 (PMC4304223; doi:10.12688/f1000research.3-6.v2)
Supplement: DataUp manuscript data — Data files for F1000Research manuscript submission “DataUp: A tool to help researchers describe and share tabular data”. Authors: C Strasser, J Kunze, S Abrams, P Cruse. Submitted December 2013. readme.txt has description of all files in this fileset. [file f1000research-3-5502-s0000.tgz › readme.txt]

readme.txt for F1000 Research manuscript submission “DataUp: A tool to help researchers describe and share tabular data”. Authors: C Strasser, J Kunze, S Abrams, P Cruse. Submitted December 2013.

- - - - - - - - - - - - 

The file addinVwebapp_Survey.pdf is the survey sent to researchers to determine whether they preferred the add-in or the web application versions of DataUp.

- - - - - - - - - - - - 

The two “survey” .csv files correspond to results from our survey of whether researchers and stakeholders would prefer a web application or an add-in version of the DataUp tool.

survey_results.csv is the main data file for the beta test results. survey_params.csv describes the columns of the survey_results.csv file (i.e., the metadata).

- - - - - - - - - - - - 

The two “addinVwebapp” .csv files correspond to results from our survey of whether researchers and stakeholders would prefer a web application or an add-in version of the DataUp tool.

addinVwebapp_results.csv is the main data file for the beta test results. addinVwebapp_params.csv describes the columns of the addinVwebapp_results.csv file (i.e., the metadata).

- - - - - - - - - - - - 

The two “betatest” .csv files correspond to results from beta testing the DataUp web application and add-in.

Betatest_results.csv is the main data file for the beta test results. Betatest_params.csv describes the columns of the Betatest_results.csv file (i.e., the metadata).
